# Supplementary material for: Clinical profile, complications and outcome of scrub typhus in children: A hospital based observational study in central Nepal
Source: PLoS One. 2019 Aug 13;14(8):e0220905. doi: 10.1371/journal.pone.0220905 (PMC6692021; doi:10.1371/journal.pone.0220905)
Supplement: S1 Dataset — Variables data of scrub typhus. (XLSX) [file pone.0220905.s002.xlsx]

## Sheet: scrub_typhus
sex	fever	myalgia	edema	headache	painabd	vomiting	nausea	alteredsensorium	seizure	drycough	SOB	hepatomegaly	spleenomegaly	lymphdenopathy	jaundice	rashes	eschar	HR	BP	RR	PICU	Hb	platelet	bilirubintot	directb	indirectb	SGOT	SGPT	Tprotein	Salbumin	PT	INR	urea	Creatinine	sodium	potassium	cpkmb	antibiotic	hospitstay	prognosis	age_cat	plateletcategory	directbilirubincat	bilirubintotcat	albumincat	INRcat	sodiumcat	SGOTcat	SGPTcat
2	1	1	1	1	1	1	1	1	0	1	1	1	1	1	1	1	0	140	1	1	2	3	42000	5.09	3.49	1.6	47	34	7	3.8	12.5	0.96	117	3.6	131	4	88	1	2	1	3	1	2	2	2	2	1	2	1
1	1	1	0	0	0	1	1	0	0	0	0	0	0	0	0	1	0	84	2	2	2	3	15000	0.5	0.1	0.4	17	20	7	3.7	15	1.3	18	0.5	140	3.8	123	1	2	3	3	1	1	1	2	1	2	1	1
2	2	1	1	1	1	1	1	1	1	0	1	1	0	1	1	1	0	80	2	2	1	3	25000	8.4	2.1	6.9	157	144	6.8	3.7	13	1	24	0.6	132	4.2	50	2	1	3	2	1	2	2	2	2	1	2	2
2	2	1	0	1	1	1	1	1	1	1	1	1	0	1	0	0	0	150	2	1	2	3	28000	2.3	0.8	1.5	512	119	5.8	2.9	14	1	72	1	138	4.6	80	1	2	1	2	1	1	2	1	2	2	2	2
1	2	0	0	1	1	0	0	0	0	0	0	1	1	0	0	0	0	102	2	2	2	3	101000	2	0.7	1.3	70	120	7	3.8	13	0.9	20	0.87	142	4.8	31	4	2	1	2	3	1	2	2	2	2	2	2
1	2	1	0	0	0	0	0	0	0	1	1	0	0	0	0	0	0	140	1	1	1	2	26000	4.8	0.8	4	119	79	6	2.4	14	1.08	21	0.37	132	3.57	17	3	2	1	2	1	1	2	1	2	1	2	2
2	2	1	0	0	0	0	0	0	0	1	0	1	0	0	0	0	0	110	2	2	2	4	169000	6.3	0.8	5.5	19	35	7.2	3.9	14	1	15	0.41	135	3.9	46	1	2	1	2	4	1	2	2	2	2	1	1
1	2	0	0	1	0	1	1	0	0	1	0	0	0	1	0	0	0	90	2	2	2	3	119000	0.8	0.2	0.6	16	34	6.3	3.9	16	1.6	56	0.9	129	3.8	20	1	1	1	2	3	1	1	2	1	1	1	1
1	2	1	0	0	1	1	1	0	0	0	0	1	0	1	1	0	0	104	1	2	2	4	100000	4.3	0.8	3.5	5940	5320	5.8	2.6	18.3	1.33	26	0.5	139	3.9	42	1	1	1	3	2	1	2	1	1	2	2	2
2	1	1	0	1	1	1	1	0	0	0	0	0	0	1	1	0	0	96	2	2	1	3	218000	17.6	12.3	4.86	526	444	7.8	4	29.8	2.33	10	0.4	137	5.1	49	4	1	3	2	4	2	2	2	1	2	2	2
1	1	0	0	1	0	0	0	0	0	1	0	0	0	1	0	0	0	148	2	2	2	4	82000	1.8	0.5	1.5	98	79	7.2	3.8	18	1.7	23	0.7	134	4.5	65	1	2	1	1	2	1	2	2	1	1	2	2
1	1	1	0	1	1	1	1	1	0	1	1	1	0	1	1	1	1	44	2	2	1	1	135000	8.2	3.2	5	57	90	5	2.1	16	1.16	16	0.5	136	4.8	44	1	1	1	3	3	2	2	1	2	2	2	2
2	2	1	0	1	1	1	1	0	0	0	0	1	0	1	0	0	1	110	2	2	1	3	196000	2.4	0.5	1.9	30	37	6.9	3.1	20	1.8	42	0.6	136	4.8	32	1	2	1	3	4	1	2	1	1	2	1	1
2	2	1	0	1	1	1	0	0	0	0	0	1	0	1	1	0	0	95	2	2	2	4	362000	5.6	4.7	0.9	3278	3674	6	2.7	18	1.67	58	1.1	134	4	48	4	1	1	2	4	2	2	1	1	1	2	2
1	1	1	0	1	1	1	1	1	0	1	0	0	0	1	1	0	1	120	1	2	1	4	35000	0.4	0.2	0.4	85	112	6.1	2.7	18	1.5	41	0.6	132	4.1	72	1	1	1	2	1	1	1	1	1	1	2	2
1	1	1	0	0	0	0	0	0	0	1	0	0	0	0	0	0	0	80	2	2	2	4	790000	0.9	0.2	0.7	58	36	7.3	4.8	14.4	1.04	78	0.8	134	4	76	2	1	1	2	4	1	1	2	2	1	2	1
1	2	1	0	1	1	0	0	0	0	1	0	0	0	0	0	0	0	80	2	2	2	4	142000	1	0.5	0.5	80	107	7	3.1	14	1	56	0.6	133	3.8	24	1	2	1	3	3	1	1	1	2	1	2	2
1	1	0	0	0	1	1	0	0	0	1	0	0	0	1	0	0	0	110	2	2	2	4	110000	6	2.4	4.6	80	40	6.4	3.1	14	1.2	32	0.4	138	3.7	28	1	1	1	1	3	2	2	1	2	2	2	1
1	1	1	0	0	0	0	0	0	0	0	0	1	0	0	1	0	0	82	2	2	2	4	252000	4.1	3.2	0.9	1764	1911	7	3.9	16	1.6	34	0.7	138	3.9	32	1	2	1	3	4	2	2	2	1	2	2	2
1	2	0	0	0	0	1	1	0	0	1	0	0	0	0	0	0	0	110	2	2	2	4	330000	0.5	0.1	0.3	59	35	6.7	2.9	12	1.1	32	0.6	131	3.3	31	1	2	1	1	4	1	1	1	2	1	2	1
2	1	0	0	1	0	1	1	0	0	1	0	0	0	0	0	0	0	140	2	2	2	4	108000	1.8	1.1	0.7	33	26	6.3	3.7	13	1	27	0.91	139	2.9	25	1	2	1	2	3	1	2	2	2	2	1	1
1	1	1	0	0	1	1	1	0	0	0	0	1	0	0	0	0	0	100	2	2	2	4	29000	7	0.7	6.3	282	94	8	4	14.5	1.21	58	0.85	140	3.8	24	1	1	1	3	1	1	2	2	1	2	2	2
2	1	1	0	1	1	1	1	0	0	1	0	1	1	1	0	0	0	148	2	1	1	3	92000	3	1	2	50	29	7.8	4.2	12	1	15	0.5	142	3.3	20	2	2	1	2	2	1	2	2	2	2	2	1
1	1	1	0	1	1	0	0	0	0	0	0	0	0	1	0	0	0	98	2	2	1	3	113000	2.5	0.5	2	29	26	6.2	3.2	12	0.9	21	0.7	132	5.2	76	1	1	1	2	3	1	2	1	2	1	1	1
1	2	1	0	1	1	0	0	0	0	1	0	0	0	1	0	0	0	106	2	2	2	4	223000	1.2	0.2	1	225	48	7.8	3.8	12	0.9	20	0.6	144	3.9	42	3	2	1	2	4	1	1	2	2	2	2	1
1	1	1	0	1	1	1	0	0	0	0	0	0	0	1	1	0	0	78	2	2	2	4	257000	4.2	3.3	0.9	2625	1491	5.5	2.8	13	1.09	56	0.61	138	4.1	56	1	2	1	3	4	2	2	1	2	2	2	2
1	2	1	0	1	1	0	0	0	0	1	0	0	0	1	0	0	0	110	2	2	2	4	101000	1.4	1	0.4	117	47	7.2	2.9	13.1	1.09	26	0.46	132	4	45	1	2	1	3	3	1	2	1	2	1	2	1
1	2	1	0	1	1	1	1	0	0	0	0	1	1	1	0	0	0	140	2	2	2	4	365000	0.62	0.41	0.21	96	142	6	2.4	17	1.4	25	0.8	136	3.3	42	1	2	1	2	4	1	1	1	1	2	2	2
2	1	1	1	1	1	1	1	0	1	0	1	1	1	1	1	0	0	170	1	2	1	4	117000	0.6	0.2	0.4	77	62	5.4	2.6	13	1.04	119	0.8	127	2.6	5	4	2	1	1	3	1	1	1	2	1	2	2
1	2	1	1	1	1	1	1	0	0	0	1	1	1	1	1	1	0	133	1	1	1	1	21000	5.3	4.1	0.8	439	128	4.3	1.3	18.6	1.44	134	1.41	132	3	263.34	1	1	3	1	1	2	2	1	1	1	2	2
1	2	1	1	1	1	1	1	0	0	1	1	1	1	1	1	0	1	126	2	2	1	4	56000	0.7	0.5	0.2	341	176	6.5	2.8	13.6	1.08	11	0.5	137	4.8	53	1	2	1	3	2	1	1	1	2	2	2	2
1	1	1	0	1	0	0	0	0	1	0	0	0	0	1	0	0	0	130	2	2	2	4	110000	1.8	0.3	1.5	15	40	4.8	2.7	13	1	60	0.5	134	4.2	69	1	1	1	1	3	1	2	1	2	1	1	1
1	2	1	1	1	0	0	0	0	0	0	0	1	0	1	0	0	0	120	2	2	2	4	130000	0.8	0.2	0.6	51	47	6.6	2.6	13.1	0.93	50	0.6	134	4.3	62	1	2	1	2	3	1	1	1	2	1	2	1
1	1	1	0	0	0	0	0	0	0	0	0	0	0	1	1	0	0	110	2	2	2	4	112000	1.2	0.2	1	92	79	7	3.5	12	1	13.6	0.5	129	3.8	109	1	1	1	2	3	1	1	2	2	1	2	2
1	1	1	0	1	0	1	1	0	0	0	0	0	0	1	0	0	1	108	2	2	2	4	105000	2.1	1	1.1	41	43	6	2.9	13	1.1	19	0.65	128	3.9	80	1	1	1	2	3	1	2	1	2	1	1	1
1	2	0	0	1	1	0	0	0	0	0	0	1	0	1	0	0	0	128	2	2	2	3	48000	2.2	0.5	1.7	127	53	6.7	2.3	13	1.1	24	0.4	135	3.8	75	3	1	1	2	1	1	2	1	2	2	2	1
1	2	1	1	1	1	0	0	0	0	0	0	0	0	1	0	0	0	110	2	2	2	3	111000	1.3	0.3	1	71	50	6	2.8	16	1.5	24	0.6	132	3.9	80	1	1	1	1	3	1	2	1	1	1	2	1
1	2	0	0	0	0	0	0	1	0	0	0	0	0	1	0	0	0	120	2	2	2	4	192000	0.73	0.21	0.52	175	273	4.4	3	28	2	13	0.7	135	4.3	23	1	1	1	1	4	1	1	1	1	2	2	2
1	2	1	0	1	1	0	0	0	0	1	0	0	0	1	0	0	0	106	2	2	2	4	223000	1	0.2	0.8	225	218	7	3.8	12	1	20.6	0.6	144	3.9	23	1	1	1	2	4	1	1	2	2	2	2	2
1	2	1	0	1	0	0	0	0	0	0	0	0	0	1	0	0	0	110	2	2	2	4	333000	0.5	0.1	0.4	59	35	6.7	2.9	18	1.6	67	1	132	4	56	3	2	1	1	4	1	1	1	1	1	2	1
1	1	1	0	1	0	1	1	1	0	0	0	1	0	1	0	0	0	86	2	2	2	3	110000	1	0.3	0.7	21	18	4.2	2.1	24	1.7	21	0.8	139	4.5	42	1	2	1	3	3	1	1	1	1	2	1	1
1	1	1	0	1	1	0	0	0	0	0	1	1	0	1	1	1	0	110	2	1	1	3	24000	8	0.2	0.6	135	76	6.2	3.1	11	0.8	18	0.4	141	3.2	21	1	1	1	1	1	1	2	1	2	2	2	2
1	1	1	1	1	1	1	1	0	1	0	0	1	0	1	0	0	0	76	2	2	2	4	200000	0.9	0.1	0.8	92	102	5.8	2.1	12	0.9	30	0.7	136	3.9	22	1	1	1	3	4	1	1	1	2	2	2	2
2	2	0	0	1	1	1	1	0	0	0	0	1	0	0	0	0	0	100	2	2	2	4	292000	1.4	0.2	1.2	30	71	7	3.7	13	1	31	0.8	140	4.1	28	3	2	1	3	4	1	2	2	2	2	1	2
1	1	0	0	0	0	1	1	0	0	0	0	1	0	0	0	0	0	104	2	2	2	4	95000	1.9	0.7	1.2	103	108	6	2.9	13	1	96	1.2	132	4.1	34	1	1	1	2	2	1	2	1	2	1	2	2
2	2	0	0	0	1	1	1	0	0	0	0	0	0	1	0	0	0	80	2	2	2	2	32000	1.2	3	0.9	261	148	6.4	2.2	14	1	108	1.4	128	3.2	96	1	1	1	3	1	2	1	1	2	1	2	2
1	1	1	0	1	0	0	0	0	0	0	0	0	0	0	0	0	0	70	2	2	1	4	154000	0.3	0.2	0.1	68	95	5.9	2.4	18	1.8	211	0.7	142	5	65	1	2	1	3	4	1	1	1	1	2	2	2
2	1	0	0	1	1	1	1	0	0	0	0	0	0	1	0	0	0	94	2	2	2	4	263000	0.8	0.6	0.2	70	81	5.5	3.1	12	1	20	0.51	132	4.2	19	1	1	1	3	4	1	1	1	2	1	2	2
1	1	0	0	1	1	1	1	0	0	0	0	0	0	0	0	0	0	80	2	2	2	4	223000	2.1	0.2	1.9	67	50	4.2	2.6	14	1.2	23	0.2	137	3.8	21	1	2	1	3	4	1	2	1	2	2	2	1
2	1	0	1	1	0	1	1	0	0	0	0	0	0	0	0	0	0	96	2	2	2	4	127000	1.7	1	0.7	88	50	5.8	2.9	20	1.7	16	0.58	141	3.9	23	1	2	1	3	3	1	2	1	1	2	2	1
1	1	0	1	0	0	0	0	0	0	0	0	1	1	1	0	0	0	120	2	2	1	3	89000	0.5	0.2	0.3	49	57	6.8	2.8	11	1	24	0.32	133	4.3	65	3	2	1	1	2	1	1	1	2	1	2	2
2	2	1	1	1	1	1	1	0	1	1	1	1	0	1	1	0	1	125	2	2	1	2	22000	6.25	4	2.25	467	128	4.6	2.4	15	1.17	15	0.7	130	4.3	45	1	1	1	2	1	2	2	1	2	1	2	2
1	1	1	1	1	0	1	1	1	1	0	0	1	0	0	1	0	0	119	1	2	1	4	70000	3.67	2	1.67	2385	2202	5.6	2.8	19.2	1.5	12	0.48	135	4.7	25	1	1	1	1	2	1	2	1	1	2	2	2
1	1	0	0	0	0	1	1	0	0	0	0	1	0	0	1	0	0	80	2	2	2	4	238000	5.1	3	1.9	997	1462	7	3.9	13.2	1.02	58	0.9	132	4.2	25	4	2	1	3	4	2	2	2	2	1	2	2
2	1	0	0	1	1	1	1	0	0	0	0	0	0	0	0	0	0	100	2	2	2	4	123000	3.1	1.1	2	20	19	7	3.8	15	1.04	23	0.5	138	4.5	76	1	1	1	1	3	1	2	2	2	2	1	1
1	1	1	0	0	0	0	0	0	0	0	1	0	0	1	0	0	0	150	2	1	1	3	180000	2.1	0.5	1.6	40	31	6.8	3.9	12	1	16	0.6	139	4.6	22	1	1	1	1	4	1	2	2	2	2	1	1
2	2	1	1	1	1	1	1	1	1	1	1	1	1	1	1	1	1	140	1	1	1	3	45000	7	1.2	6.8	224	167	6.5	2.7	24	2	108	0.7	125	3.9	79	1	1	2	1	1	1	2	1	1	1	2	2
2	2	1	1	1	1	1	1	1	1	1	1	1	0	1	1	1	1	120	1	1	1	3	90000	5.3	3.5	1.8	210	91	4.2	1.9	17.3	1.35	73	2.7	131	4.2	85	4	1	3	3	2	2	2	1	1	1	2	2
1	1	1	1	1	1	1	0	0	0	0	1	1	1	1	0	0	0	120	2	1	2	2	95000	6.54	0.2	6.34	69	91	5.1	2.1	17	1.1	23	0.2	135	3.8	35	1	1	1	1	2	1	2	1	2	2	2	2
1	2	1	0	1	1	1	1	0	0	1	0	0	0	1	0	0	0	120	2	2	2	4	132000	0.62	0.28	0.34	40	73	6.7	3.7	13	1.01	23	0.6	139	3.6	45	1	2	1	2	3	1	1	2	2	2	1	2
1	2	1	1	1	1	1	1	1	0	0	0	1	1	1	0	1	0	110	2	2	1	3	30000	1.1	0.3	0.8	486	187	5.4	2.4	19	1.5	88	0.9	127	3.9	58	1	1	3	1	1	1	1	1	1	1	2	2
2	2	1	1	1	1	1	1	0	0	0	1	0	0	0	0	0	0	112	1	1	1	3	171000	1.7	0.4	1.3	143	97	4.7	2	17	1.3	90	1.7	139	3.8	25	3	1	2	3	4	1	2	1	1	2	2	2
2	1	1	0	1	1	0	0	0	0	0	0	0	0	1	0	0	0	120	2	2	2	4	88000	1.4	0.4	1	42	22	4.8	2	1	1.1	23	0.4	142	3.7	35	1	1	1	2	2	1	2	1	2	2	1	1
2	2	1	0	1	0	1	1	0	0	0	0	0	0	0	0	0	0	120	2	2	1	4	20000	2	1.1	9	206	74	5.5	2.9	16	1.24	199	1.5	130	3.8	22	3	1	2	3	1	1	2	1	1	1	2	2
2	2	0	1	1	1	1	1	0	0	0	0	0	0	0	0	0	0	94	2	2	2	3	200000	4.15	2.8	1.35	129	95	5.2	1.8	20	1.5	20	0.7	132	3.7	35	1	1	1	3	4	2	2	1	1	1	2	2
1	2	0	0	0	0	0	0	0	0	0	0	0	0	0	0	0	0	90	2	2	2	4	144000	1.7	1	0.7	117	110	4.2	2	27	2	96	1.3	129	3.7	161.34	3	1	1	2	3	1	2	1	1	1	2	2
2	2	0	0	1	0	1	1	0	0	0	0	0	0	0	0	0	0	101	2	2	2	3	232000	1.2	0.2	1	34	41	5.2	3	12	1	85	0.9	132	4	27	3	2	1	3	4	1	1	1	2	1	1	1
1	2	0	0	0	0	0	0	0	0	1	1	0	0	0	0	0	0	102	2	1	2	4	118000	2.1	0.6	1.5	85	40	6.8	3.2	14	1.08	49	0.7	140	4.4	60	1	1	1	1	3	1	2	1	2	2	2	1
2	2	1	0	1	0	1	1	0	0	0	0	0	0	0	0	0	0	160	1	2	2	3	70000	2.3	0.3	2	160	72	6.8	4	13	1	16	0.4	128	3.5	38	1	2	1	3	2	1	2	2	2	1	2	2
2	2	0	0	1	0	0	0	0	0	0	0	1	0	0	0	0	0	98	2	2	2	4	110000	1.1	0.6	0.5	119	113	6.6	2.4	14	1.04	23	0.5	141	3.9	53	3	1	1	3	3	1	1	1	2	2	2	2
2	2	1	0	1	1	1	1	0	0	1	0	1	0	0	0	1	0	101	2	1	2	2	223000	0.4	0.1	0.3	40	32	6.1	2.5	13	1	10	0.41	138	4.7	66.07	3	2	1	2	4	1	1	1	2	2	1	1
1	2	1	0	1	0	1	1	0	0	0	0	1	1	0	0	0	0	100	1	1	1	3	219000	0.6	0.4	0.2	112	78	4.8	2.2	14	1.08	23	0.1	137	4.32	39	1	1	1	3	4	1	1	1	2	2	2	2
2	2	1	1	1	1	1	1	0	0	1	0	1	0	1	0	0	0	98	2	2	2	2	111000	1.6	0.4	1.2	252	230	4.8	2	12	1.05	24	0.5	137	4	22	3	2	1	3	3	1	2	1	2	2	2	2
1	2	1	1	1	1	1	1	0	0	1	1	1	0	1	1	0	1	105	2	2	1	4	30000	0.6	#NULL!	0.4	215	107	6.8	2.8	12.1	0.93	50	0.6	134	4.3	26	3	2	1	1	1	2	1	1	2	1	2	2
1	2	0	0	1	0	1	1	0	0	0	0	0	0	0	0	0	0	98	2	2	2	4	242000	0.9	0.2	0.6	46	48	6.7	2.3	13	1	143	1.8	132	3.8	67	1	1	1	3	4	1	1	1	2	1	2	1
1	2	0	0	0	0	0	0	0	0	1	0	0	0	0	0	0	0	96	2	2	2	4	10000	1	0.3	0.7	284	140	6.5	3.2	13	1	28	0.5	133	4	22	1	2	1	3	1	1	1	1	2	1	2	2
[truncated: 4 more columns]
